# Supplementary material for: Loss of Myh11 K1256 Dysregulates the Extracellular Matrix and Focal Adhesion by Inhibiting Zyxin-Activated Transcription
Source: Int J Mol Sci. 2025 Aug 14;26(16):7853. doi: 10.3390/ijms26167853 (PMC12386218; doi:10.3390/ijms26167853)
Supplement: Supplementary file 1 [file ijms-26-07853-s001.zip]

Archive with 1 entries (1 files):
- ijms-3700227-supplementary.pdf
